# Supplementary material for: Genomic Characterization of Carbapenem-Resistant Acinetobacter baumannii (CRAB) in Mechanically Ventilated COVID-19 Patients and Impact of Infection Control Measures on Reducing CRAB Circulation during the Second Wave of the SARS-CoV-2 Pandemic in Milan, Italy
Source: Microbiol Spectr. 2023 Mar 28;11(2):e00209-23. doi: 10.1128/spectrum.00209-23 (PMC10100775; doi:10.1128/spectrum.00209-23)
Supplement: Supplemental file 1 — Supplemental material. Download spectrum.00209-23-s0001.xlsx, XLSX file, 0.02 MB [file spectrum.00209-23-s0001.xlsx]

## Sheet: summary
	Epidemiological data												Phylogenetic analysis		Assembly statistics				virulence factors										antimicrobial resistance genes
																			Exotoxins	Immune modulation		Adherence	Biofilm					Nutritional/metabolic factor	aminoglycosides									Beta-lactams and carbapenems				phenicols		fluoroquinolones		macrolides			sulfonamides
sample	date of first hospedalization	Hospital t0	date CRAB entrance	date first surveillance	ward code	date of 1 CRAB ICU	1 CRAB ward code	CRAB isolation module	1 CRAB sample type	1_CRAB colonization/infection	outcome_discharge/exitus	date discharge/exitus	Maximum likelihood cluster	Transmission chain	contig_count	N50	largest_contig	total_size	Phospholipase C/D (plc/plcD)	Outer membrane protein A (ompA)	Penicillin binding protein (pcbP)	Acinetobacter trimeric autotransporter (ata)	adeFGH efflux pump	Biofilm-associated protein (Bap)	Csu fimbriae	PNAG	Biofilm Quorum Sensing (abaI/abaR)	Acinetobactin (bau/bas)	AAC(6')-Ib7	AAC(6')-Ib'	AAC(1)	aadA	APH(3')-Ia	APH(3'')-Ib	APH(6)-Id	APH(3')-VIa	armA	ADC-2	TEM-4	OXA-23	OXA-66	catI	catB8	abeM	mexT	abeS	mphD	msrE	sul1
1323	2020-10-27	Niguarda	2020-11-02	2020-11-03	983	2020-11-06	983	ModuloS_Niguarda	BAS/ETA	col	DISCHARGE	2020-11-23	2	2	140	161483	262734	4066724	1	1	1	1	1	1	1	1	1	1	0	0	0	0	0	1	1	1	1	1	0	1	1	1	0	1	1	1	1	1	1
1329	2020-11-02	Niguarda	2020-11-11	2020-11-12	983	2020-11-23	983	ModuloS_Niguarda	BAS/ETA	col	DISCHARGE	2020-12-23	2	2	129	161483	262589	4064750	1	1	1	1	1	1	1	1	1	1	0	0	0	0	0	1	1	1	1	1	0	1	1	1	0	1	1	1	1	1	1
1330	2020-10-30	Niguarda	2020-10-31	2020-10-31	983	2020-11-16	983	ModuloS_Niguarda	BAS/ETA	inf	EXITUS	2021-01-16	2	2	125	161483	258559	4065320	1	1	1	1	1	1	1	1	1	1	0	0	0	0	0	1	1	1	1	1	0	1	1	1	0	1	1	1	1	1	1
1331	2020-11-12	Niguarda	2020-11-13	2020-11-14	983	2020-11-24	983	ModuloS_Niguarda	BAL	inf	EXITUS	2020-12-19	2	2	152	161483	262734	4070814	1	1	1	1	1	1	1	1	1	1	0	0	0	0	0	1	1	1	1	1	0	1	1	1	0	1	1	1	1	1	1
1334	2020-11-21	San Gerardo	2020-11-25	2020-11-26	984	2020-11-26	984	ModuloN_Sgerardo	BAS/ETA	inf	DISCHARGE	2020-12-02	1	1	115	131168	292791	3895757	1	1	1	1	1	1	1	1	1	1	0	0	0	0	1	1	1	0	1	1	1	1	1	0	0	1	1	1	1	1	0
1337	2020-11-05	Policlinico	2020-11-07	2020-11-08	286	2020-11-23	260	Policlinico_Pneumologia	TSORV	col	DISCHARGE	2020-12-10	2	2	138	131056	262674	4066658	1	1	1	1	1	1	1	1	1	1	0	0	0	0	0	1	1	1	1	1	0	1	1	1	0	1	1	1	1	1	1
1339	2020-11-12	Policlinico	2020-11-13	2020-11-14	983	2020-11-19	286	Policlinico_Rianimazione	BAS/ETA	inf	DISCHARGE	2021-01-12	2	2	122	161483	262734	4065394	1	1	1	1	1	1	1	1	1	1	0	0	0	0	0	1	1	1	1	1	0	1	1	1	0	1	1	1	1	1	1
1340	2020-11-01	Policlinico	2020-11-09	2020-11-10	530	2020-11-26	286	Policlinico_Rianimazione	BAS/ETA	inf	DISCHARGE	2021-01-04	2	2	124	131057	262794	4065421	1	1	1	1	1	1	1	1	1	1	0	0	0	0	0	1	1	1	1	1	0	1	1	1	0	1	1	1	1	1	1
1341	2020-11-05	Niguarda	2020-11-10	2020-11-13	983	2020-11-13	983	ModuloS_Niguarda	BAS/ETA	inf	DISCHARGE	2020-12-11	2	2	116	161483	262734	4065201	1	1	1	1	1	1	1	1	1	1	0	0	0	0	0	1	1	1	1	1	0	1	1	1	0	1	1	1	1	1	1
1342	2020-10-30	Policlinico	2020-10-31	2020-11-02	983	2020-11-30	983	ModuloS_Niguarda	BAS/ETA	col	DISCHARGE	2020-12-18	2	2	123	161483	262674	4066131	1	1	1	1	1	1	1	1	1	1	0	0	0	0	0	1	1	1	1	1	0	1	1	1	0	1	1	1	1	1	1
1346	2020-11-15	Busto arsizio	2020-11-16	2020-11-17	983	2020-11-27	983	ModuloS_Niguarda	BAS/ETA	inf	EXITUS	2020-12-01	2	2	118	161483	257732	4064440	1	1	1	1	1	1	1	1	1	1	0	0	0	0	0	1	1	1	1	1	0	1	1	1	0	1	1	1	1	1	1
1347	2020-11-06	Niguarda	2020-11-06	2020-11-09	983	2020-12-01	983	ModuloS_Niguarda	TSORV	col	EXITUS	2020-12-23	2	2	131	131058	426684	4065812	1	1	1	1	1	1	1	1	1	1	0	0	0	0	0	1	1	1	1	1	0	1	1	1	0	1	1	1	1	1	1
1348	2020-10-19	Niguarda	2020-10-30	2020-10-30	983	2020-12-10	983	ModuloS_Niguarda	BAS/ETA	col	DISCHARGE	2021-01-12	2	2	117	131102	238665	4063694	1	1	1	1	1	1	1	1	1	1	0	0	0	0	0	1	1	1	1	1	0	1	1	1	0	1	1	1	1	1	1
1349	2020-11-13	Niguarda	2020-11-16	2020-11-17	983	2020-11-27	983	ModuloS_Niguarda	BAS/ETA	inf	DISCHARGE	2020-12-29	2	2	129	161483	262674	4066532	1	1	1	1	1	1	1	1	1	1	0	0	0	0	0	1	1	1	1	1	0	1	1	1	0	1	1	1	1	1	1
1350	2020-11-28	Niguarda	2020-12-02	2020-12-03	986	2020-12-07	986	ModuloP__Sdonato	BAS/ETA	col	DISCHARGE	2020-12-18	3	3	95	161653	460503	4066605	1	1	1	1	1	1	1	1	1	1	1	1	0	1	0	1	1	1	1	1	0	1	1	0	1	1	1	1	1	1	1
1351	2020-11-20	Sesto San Giovanni	2020-12-01	2020-12-01	984	2020-12-07	984	ModuloN_Sgerardo	BAS/ETA	inf	EXITUS	2020-12-20	1	1	118	131168	292911	3896574	1	1	1	1	1	1	1	1	1	1	0	0	0	0	1	1	1	0	1	1	1	1	1	0	0	1	1	1	1	1	0
1352	2020-11-13	Magenta	2020-11-27	2020-11-28	986	2020-12-07	986	ModuloP__Sdonato	TSORV	col	EXITUS	2020-12-08	3	3	94	159675	460578	4066677	1	1	1	1	1	1	1	1	1	1	1	1	0	1	0	1	1	1	1	1	0	1	1	0	1	1	1	1	1	1	1
1353	2020-11-03	Niguarda	2020-11-04	2020-11-05	983	2020-12-07	983	ModuloS_Niguarda	TSORV	col	DISCHARGE	2020-12-12	1		462	20587	99756	3866398	1	1	1	1	1	1	1	1	1	1	0	0	0	0	1	1	1	0	1	1	1	1	1	0	0	1	1	1	1	1	0
1354	2020-10-28	San Gerardo	2020-11-04	2020-11-05	984	2020-12-04	984	ModuloN_Sgerardo	TSORV	col	DISCHARGE	2020-12-15	1	1	417	131168	292851	3981639	1	1	1	1	1	1	1	1	1	1	0	0	0	0	1	1	1	0	1	1	1	1	1	0	0	1	1	1	1	1	0
1355	2020-11-12	Policlinico	2020-11-14	2020-11-16	286	2020-12-07	286	Policlinico_Rianimazione	BAS/ETA	inf	EXITUS	2021-01-02	2	2	133	131102	262734	4066713	1	1	1	1	1	1	1	1	1	1	0	0	0	0	0	1	1	1	1	1	0	1	1	1	0	1	1	1	1	1	1
1359	2020-11-17	Bassini	2020-12-01	2020-12-03	986	2020-12-10	986	ModuloP__Sdonato	BAS/ETA	inf	EXITUS	2020-12-12	3	3	96	160009	460503	4066908	1	1	1	1	1	1	1	1	1	1	1	1	0	1	0	1	1	1	1	1	0	1	1	0	1	1	1	1	1	1	1
1360	2020-11-24	Bassini	2020-11-25	2020-11-26	986	2020-12-18	986	ModuloP__Sdonato	BAL	inf	DISCHARGE	2021-03-19	3	3	111	160009	436638	4068250	1	1	1	1	1	1	1	1	1	1	1	1	0	1	0	1	1	1	1	1	0	1	1	0	1	1	1	1	1	1	1
1362	2020-12-05	San Donato	2020-12-10	2020-12-11	986	2020-12-12	986	ModuloP__Sdonato	TSORV	col	DISCHARGE	2021-01-07	3	3	102	160009	460503	4066357	1	1	1	1	1	1	1	1	1	1	1	1	0	1	0	1	1	1	1	1	0	1	1	0	1	1	1	1	1	1	1
1363	2020-11-15	Crema	2020-12-14	2020-12-15	983	2020-12-15	983	ModuloS_Niguarda	TSORV	col	EXITUS	2021-01-02	2		172	127681	238480	4068874	1	1	1	1	1	1	1	1	1	1	0	0	0	0	0	1	1	1	1	1	0	1	1	1	0	1	1	1	1	1	1
1369	2020-11-11	Niguarda	2020-12-15	2020-12-16	983	2020-12-16	983	ModuloS_Niguarda	BAL	col	DISCHARGE	2021-01-12	4		106	149085	344493	3989361	1	1	1	1	1	1	1	1	1	1	1	1	0	1	1	1	1	1	1	1	0	1	1	0	1	1	1	1	1	1	1
1374	2020-11-11	San Carlo	2020-11-22	2020-11-23	986	2020-12-12	986	ModuloP__Sdonato	TSORV	col	EXITUS	2020-12-13	3	3	102	160009	460383	4067512	1	1	1	1	1	1	1	1	1	1	1	1	0	1	0	1	1	1	1	1	0	1	1	0	1	1	1	1	1	1	1
1376	2020-11-20	Sant'Ambrogio	2020-12-04	2020-12-05	986	2020-12-14	986	ModuloP__Sdonato	TSORV	col	DISCHARGE	2021-01-11	3	3	112	159966	460443	4036802	1	1	1	1	1	1	1	1	1	1	1	1	0	1	0	1	1	1	1	1	0	1	1	0	1	1	1	1	1	1	1
1377	2020-10-31	Policlinico	2020-11-19	2020-11-20	286	2020-12-28	286	Policlinico_Rianimazione	TSORV	col	DISCHARGE	2021-03-05	2	2	129	131102	257007	4064914	1	1	1	0	1	1	1	1	1	1	0	0	0	0	0	1	1	1	1	1	0	1	1	1	0	1	1	1	1	1	1
1378	2020-12-05	Niguarda	2020-12-21	2020-12-22	983	2020-12-22	983	ModuloS_Niguarda	TSORV	col	EXITUS	2021-01-07	4		104	149085	344493	3989343	1	1	1	1	1	1	1	1	1	1	1	1	0	1	1	1	1	1	1	1	0	1	1	0	1	1	1	1	1	1	1
1384	2020-12-24	Niguarda	2021-01-02	2021-01-04	984	2021-01-11	984	ModuloN_Sgerardo	BAS/ETA	col	DISCHARGE	2021-01-13	4		112	164468	344601	3966268	1	1	1	1	1	1	1	1	1	1	0	0	0	0	0	1	1	1	0	1	0	1	1	0	0	1	1	1	0	0	0
1398	2020-12-24	Vigevano	2020-12-28	2020-12-29	986	2021-01-11	986	ModuloP__Sdonato	TSORV	col	EXITUS	2021-02-03	3	3	106	160009	460578	4067706	1	1	1	1	1	1	1	1	1	1	1	1	0	1	0	1	1	1	1	1	0	1	1	0	1	1	1	1	1	1	1
1399	2021-01-08	Varese	2021-01-11	2021-01-11	989	2021-01-11	989	ModuloO_Legnano/Varese	TSORV	col	EXITUS	2021-02-18	4		122	147361	369925	4018806	1	1	1	0	1	1	1	1	1	1	1	1	0	1	1	1	1	0	1	1	0	1	1	0	1	1	1	1	1	1	1
1400	2021-01-08	Sacco Milano	2021-01-13	2021-01-13	984	2021-01-16	984	ModuloN_Sgerardo	BAL	inf	DISCHARGE	2021-03-17	5		107	110155	292841	4024856	1	1	1	1	1	1	1	1	1	1	1	1	1	1	0	1	1	1	1	1	0	1	1	0	0	1	1	1	1	1	0
1401	2020-12-23	Desenzano	2020-12-27	2020-12-28	986	2021-01-22	986	ModuloP__Sdonato	BAS/ETA	col	EXITUS	2021-01-24	3	3	109	160009	460443	4067972	1	1	1	1	1	1	1	1	1	1	1	1	0	1	0	1	1	1	1	1	0	1	1	0	1	1	1	1	1	1	1
1403	2021-01-11	Erba	2021-01-22	2021-01-23	986	2021-01-28	986	ModuloP__Sdonato	TSORV	col	EXITUS	2021-03-05	1		428	19513	97235	3856747	1	1	1	1	1	1	1	1	1	1	0	0	0	0	0	1	1	0	1	1	0	1	1	0	0	1	1	1	1	1	0
1423	2021-01-21	Humanitas	2021-01-23	2021-01-25	987	2021-02-18	987	ModuloQ_Humanitas	BAS/ETA	inf	EXITUS		2		518	19294	108026	4028327	1	1	1	1	1	1	1	1	1	1	0	0	0	0	0	1	1	1	1	1	0	1	1	1	0	1	1	1	1	1	1
1450	2021-03-21	Niguarda	2021-03-25	2021-03-26	984	2021-03-26	984	ModuloN_Sgerardo	BAS/ETA	col	DISCHARGE	2021-03-30	3		97	160009	460699	4069405	1	1	1	1	1	1	1	1	1	1	1	1	0	1	0	1	1	1	1	1	0	1	1	0	1	1	1	1	1	1	1
1482	2021-04-06	Varese	2021-04-23	2021-04-24	986	2021-04-27	986	ModuloP__Sdonato	TSORV	col	DISCHARGE	2021-05-06	1		128	129073	292851	4031867	1	1	1	1	1	1	1	1	1	1	0	0	0	0	0	1	1	0	1	1	0	1	1	0	0	1	1	1	1	1	0
1495	2021-03-19	Garbagnate	2021-03-25	2021-03-26	989	2021-05-06	989	ModuloO_Legnano/Varese	TSORV	col	DISCHARGE	2021-05-11	1		122	129073	292791	4031708	1	1	1	1	1	1	1	1	1	1	0	0	0	0	0	1	1	0	1	1	0	1	1	0	0	1	1	1	1	1	0
1506	2021-05-14	San Gerardo	2021-05-18	2021-05-19	984	2021-05-19	984	ModuloN_Sgerardo	TSORV	col	DISCHARGE	2021-05-25	5		112	110155	292841	4007531	1	1	1	1	1	1	1	1	1	1	0	0	0	0	0	1	1	1	1	1	0	1	1	0	0	1	1	1	1	1	0
[truncated: 17 more columns]
