# Supplementary material for: Genomic Characterization of Carbapenem-Resistant Acinetobacter baumannii (CRAB) in Mechanically Ventilated COVID-19 Patients and Impact of Infection Control Measures on Reducing CRAB Circulation during the Second Wave of the SARS-CoV-2 Pandemic in Milan, Italy
Source: Microbiol Spectr. 2023 Mar 28;11(2):e00209-23. doi: 10.1128/spectrum.00209-23 (PMC10100775; doi:10.1128/spectrum.00209-23)
Supplement: Supplemental file 3 — Supplemental material. Download spectrum.00209-23-s0003.xlsx, XLSX file, 0.02 MB [file spectrum.00209-23-s0003.xlsx]

## Sheet: summary
	Epidemiological data									Phylogenetic analysis				Assembly statistics				Core virulence factors										Non-core virulence factors																			antimicrobial resistance genes
																		Exotoxins	Immune modulation		Adherence	Biofilm					Nutritional/metabolic factor	Biofilm	Effector delivery system		Immune evasion						Effector delivery system									Immune modulation	aminoglycosides
sample	date of first hospedalization	Hospital t0	date CRAB entrance	date first surveillance	date of 1 CRAB ICU	ICU-CRAB isolation module	1_CRAB colonization/infection	outcome_discharge/exitus	date discharge/exitus	Maximum likelihood cluster	Transmission chain	Max number of SNP respect to ML Cluster strains	Type and localization of SNPs	contig_count	N50	largest_contig	total_size	Phospholipase C/D (plc/plcD)	Outer membrane protein A (ompA)	Penicillin binding protein (pcbP)	Acinetobacter trimeric autotransporter (ata)	adeFGH efflux pump	Biofilm-associated protein (Bap)	Csu fimbriae	PNAG	Biofilm Quorum Sensing (abaI/abaR)	Acinetobactin (bau/bas)	poly-beta-16 N-acetyl-D-glucosamine synthase (pgaC)	type VI secretion system ATPase TssH (clpV/tssH)	type VI secretion system tube protein Hcp (hcp/tssD)	UDP-N-acetylglucosamine 46-dehydratase (inverting) (pseB)	UDP-4-amino-4 6-dideoxy-N-acetyl-beta-L-altrosamine transaminase (pseC)	pseudaminic acid cytidylyltransferase (pseF)	UDP-24-diacetamido-24 6-trideoxy-beta-L-altropyranose hydrolase (pseG)	UDP-4-amino-4 6-dideoxy-N-acetyl-beta-L-altrosamine N-acetyltransferase (pseH)	pseudaminic acid synthase (pseI)	type VI secretion system protein TssA (tssA)	type VI secretion system contractile sheath small subunit (tssB)	type VI secretion system contractile sheath large subunit (tssC)	type VI secretion system baseplate subunit TssE (tssE)	type VI secretion system baseplate subunit TssF (tssF)	type VI secretion system baseplate subunit TssG (tssG)	type VI secretion system baseplate subunit TssK (tssK)	type IVB secretion system protein TssL (tssL)	type VI secretion system membrane subunit TssM (tssM)	Vi polysaccharide biosynthesis UDP-N-acetylglucosamine C-6 dehydrogenase TviB (tviB)	AAC(6')-Ib7	AAC(1)	aadA
1323	2020-10-27	Niguarda	2020-11-02	2020-11-03	2020-11-06	ICU-Fiera unit A	col	DISCHARGE	2020-11-23	2	2	5		140	161483	262734	4066724	1	1	1	1	1	1	1	1	1	1	1	1	1	0	0	0	0	0	0	1	1	1	1	1	1	1	1	1	1	0	0	0
1329	2020-11-02	Niguarda	2020-11-11	2020-11-12	2020-11-23	ICU-Fiera unit A	col	DISCHARGE	2020-12-23	2	2	7		129	161483	262589	4064750	1	1	1	1	1	1	1	1	1	1	1	1	1	0	0	0	0	0	0	1	1	1	1	1	1	1	1	1	1	0	0	0
1330	2020-10-30	Niguarda	2020-10-31	2020-10-31	2020-11-16	ICU-Fiera unit A	inf	EXITUS	2021-01-16	2	2	5		125	161483	258559	4065320	1	1	1	1	1	1	1	1	1	1	1	1	1	0	0	0	0	0	0	1	1	1	1	1	1	1	1	1	1	0	0	0
1331	2020-11-12	Niguarda	2020-11-13	2020-11-14	2020-11-24	ICU-Fiera unit A	inf	EXITUS	2020-12-19	2	2	5		152	161483	262734	4070814	1	1	1	1	1	1	1	1	1	1	1	1	1	0	0	0	0	0	0	1	1	1	1	1	1	1	1	1	1	0	0	0
1334	2020-11-21	San Gerardo	2020-11-25	2020-11-26	2020-11-26	ICU-Fiera unit B	inf	DISCHARGE	2020-12-02	1	1	9		115	131168	292791	3895757	1	1	1	1	1	1	1	1	1	1	0	1	1	1	1	1	1	1	1	1	1	1	1	1	1	1	1	1	1	0	0	0
1337	2020-11-05	Policlinico	2020-11-07	2020-11-08	2020-11-23	ICU-Policlinico	col	DISCHARGE	2020-12-10	2	2	5		138	131056	262674	4066658	1	1	1	1	1	1	1	1	1	1	1	1	1	0	0	0	0	0	0	1	1	1	1	1	1	1	1	1	1	0	0	0
1339	2020-11-12	Policlinico	2020-11-13	2020-11-14	2020-11-19	ICU-Fiera unit A	inf	DISCHARGE	2021-01-12	2	2	6		122	161483	262734	4065394	1	1	1	1	1	1	1	1	1	1	1	1	1	0	0	0	0	0	0	1	1	1	1	1	1	1	1	1	1	0	0	0
1340	2020-11-01	Policlinico	2020-11-09	2020-11-10	2020-11-26	ICU-Policlinico	inf	DISCHARGE	2021-01-04	2	2	5		124	131057	262794	4065421	1	1	1	1	1	1	1	1	1	1	1	1	1	0	0	0	0	0	0	1	1	1	1	1	1	1	1	1	1	0	0	0
1341	2020-11-05	Niguarda	2020-11-10	2020-11-13	2020-11-13	ICU-Fiera unit A	inf	DISCHARGE	2020-12-11	2	2	5		116	161483	262734	4065201	1	1	1	1	1	1	1	1	1	1	1	1	1	0	0	0	0	0	0	1	1	1	1	1	1	1	1	1	1	0	0	0
1342	2020-10-30	Policlinico	2020-10-31	2020-11-02	2020-11-30	ICU-Fiera unit A	col	DISCHARGE	2020-12-18	2	2	6		123	161483	262674	4066131	1	1	1	1	1	1	1	1	1	1	1	1	1	0	0	0	0	0	0	1	1	1	1	1	1	1	1	1	1	0	0	0
1346	2020-11-15	Busto arsizio	2020-11-16	2020-11-17	2020-11-27	ICU-Fiera unit A	inf	EXITUS	2020-12-01	2	2	6		118	161483	257732	4064440	1	1	1	1	1	1	1	1	1	1	1	1	1	0	0	0	0	0	0	1	1	1	1	1	1	1	1	1	1	0	0	0
1347	2020-11-06	Niguarda	2020-11-06	2020-11-09	2020-12-01	ICU-Fiera unit A	col	EXITUS	2020-12-23	2	2	6		131	131058	426684	4065812	1	1	1	1	1	1	1	1	1	1	1	1	1	0	0	0	0	0	0	1	1	1	1	1	1	1	1	1	1	0	0	0
1348	2020-10-19	Niguarda	2020-10-30	2020-10-30	2020-12-10	ICU-Fiera unit A	col	DISCHARGE	2021-01-12	2	2	7		117	131102	238665	4063694	1	1	1	1	1	1	1	1	1	1	1	1	1	0	0	0	0	0	0	1	1	1	1	1	1	1	1	1	1	0	0	0
1349	2020-11-13	Niguarda	2020-11-16	2020-11-17	2020-11-27	ICU-Fiera unit A	inf	DISCHARGE	2020-12-29	2	2	7		129	161483	262674	4066532	1	1	1	1	1	1	1	1	1	1	1	1	1	0	0	0	0	0	0	1	1	1	1	1	1	1	1	1	1	0	0	0
1350	2020-11-28	Niguarda	2020-12-02	2020-12-03	2020-12-07	ICU-Fiera unit C	col	DISCHARGE	2020-12-18	3	3	6		95	161653	460503	4066605	1	1	1	1	1	1	1	1	1	1	1	0	0	0	0	0	0	0	0	0	0	0	0	0	0	0	0	0	1	1	0	1
1351	2020-11-20	Sesto San Giovanni	2020-12-01	2020-12-01	2020-12-07	ICU-Fiera unit B	inf	EXITUS	2020-12-20	1	1	7		118	131168	292911	3896574	1	1	1	1	1	1	1	1	1	1	0	1	1	1	1	1	1	1	1	1	1	1	1	1	1	1	1	1	1	0	0	0
1352	2020-11-13	Magenta	2020-11-27	2020-11-28	2020-12-07	ICU-Fiera unit C	col	EXITUS	2020-12-08	3	3	5		94	159675	460578	4066677	1	1	1	1	1	1	1	1	1	1	1	0	0	0	0	0	0	0	0	0	0	0	0	0	0	0	0	0	1	1	0	1
1353	2020-11-03	Niguarda	2020-11-04	2020-11-05	2020-12-07	ICU-Fiera unit A	col	DISCHARGE	2020-12-12	1		27	Insertions, deletions and random SNPs	462	20587	99756	3866398	1	1	1	1	1	1	1	1	1	1	0	1	1	1	1	1	1	1	1	1	1	1	1	1	1	1	1	1	1	0	0	0
1354	2020-10-28	San Gerardo	2020-11-04	2020-11-05	2020-12-04	ICU-Fiera unit B	col	DISCHARGE	2020-12-15	1	1	9		417	131168	292851	3981639	1	1	1	1	1	1	1	1	1	1	0	1	1	1	1	1	1	1	1	1	1	1	1	1	1	1	1	1	1	0	0	0
1355	2020-11-12	Policlinico	2020-11-14	2020-11-16	2020-12-07	ICU-Policlinico	inf	EXITUS	2021-01-02	2	2	8		133	131102	262734	4066713	1	1	1	1	1	1	1	1	1	1	1	1	1	0	0	0	0	0	0	1	1	1	1	1	1	1	1	1	1	0	0	0
1359	2020-11-17	Bassini	2020-12-01	2020-12-03	2020-12-10	ICU-Fiera unit C	inf	EXITUS	2020-12-12	3	3	5		96	160009	460503	4066908	1	1	1	1	1	1	1	1	1	1	1	0	0	0	0	0	0	0	0	0	0	0	0	0	0	0	0	0	1	1	0	1
1360	2020-11-24	Bassini	2020-11-25	2020-11-26	2020-12-18	ICU-Fiera unit C	inf	DISCHARGE	2021-03-19	3	3	5		111	160009	436638	4068250	1	1	1	1	1	1	1	1	1	1	1	0	0	0	0	0	0	0	0	0	0	0	0	0	0	0	0	0	1	1	0	1
1362	2020-12-05	San Donato	2020-12-10	2020-12-11	2020-12-12	ICU-Fiera unit C	col	DISCHARGE	2021-01-07	3	3	6		102	160009	460503	4066357	1	1	1	1	1	1	1	1	1	1	1	0	0	0	0	0	0	0	0	0	0	0	0	0	0	0	0	0	1	1	0	1
1363	2020-11-15	Crema	2020-12-14	2020-12-15	2020-12-15	ICU-Fiera unit A	col	EXITUS	2021-01-02	2		15	Random SNPs	172	127681	238480	4068874	1	1	1	1	1	1	1	1	1	1	1	1	1	0	0	0	0	0	0	1	1	1	1	1	1	1	1	1	1	0	0	0
1369	2020-11-11	Niguarda	2020-12-15	2020-12-16	2020-12-16	ICU-Fiera unit A	col	DISCHARGE	2021-01-12	4	4	7		106	149085	344493	3989361	1	1	1	1	1	1	1	1	1	1	1	1	1	0	0	0	0	0	0	1	1	1	1	1	1	1	1	1	0	1	0	1
1374	2020-11-11	San Carlo	2020-11-22	2020-11-23	2020-12-12	ICU-Fiera unit C	col	EXITUS	2020-12-13	3	3	6		102	160009	460383	4067512	1	1	1	1	1	1	1	1	1	1	1	0	0	0	0	0	0	0	0	0	0	0	0	0	0	0	0	0	1	1	0	1
1376	2020-11-20	Sant'Ambrogio	2020-12-04	2020-12-05	2020-12-14	ICU-Fiera unit C	col	DISCHARGE	2021-01-11	3	3	5		112	159966	460443	4036802	1	1	1	1	1	1	1	1	1	1	1	0	0	0	0	0	0	0	0	0	0	0	0	0	0	0	0	0	1	1	0	1
1377	2020-10-31	Policlinico	2020-11-19	2020-11-20	2020-12-28	ICU-Policlinico	col	DISCHARGE	2021-03-05	2	2	8		129	131102	257007	4064914	1	1	1	0	1	1	1	1	1	1	1	1	1	0	0	0	0	0	0	1	1	1	1	1	1	1	1	1	1	0	0	0
1378	2020-12-05	Niguarda	2020-12-21	2020-12-22	2020-12-22	ICU-Fiera unit A	col	EXITUS	2021-01-07	4	4	8		104	149085	344493	3989343	1	1	1	1	1	1	1	1	1	1	1	1	1	0	0	0	0	0	0	1	1	1	1	1	1	1	1	1	0	1	0	1
1384	2020-12-24	Niguarda	2021-01-02	2021-01-04	2021-01-11	ICU-Fiera unit B	col	DISCHARGE	2021-01-13	4	4	8		112	164468	344601	3966268	1	1	1	1	1	1	1	1	1	1	1	1	1	0	0	0	0	0	0	1	1	1	1	1	1	1	1	1	0	0	0	0
1398	2020-12-24	Vigevano	2020-12-28	2020-12-29	2021-01-11	ICU-Fiera unit C	col	EXITUS	2021-02-03	3	3	6		106	160009	460578	4067706	1	1	1	1	1	1	1	1	1	1	1	0	0	0	0	0	0	0	0	0	0	0	0	0	0	0	0	0	1	1	0	1
1399	2021-01-08	Varese	2021-01-11	2021-01-11	2021-01-11	ICU-Fiera unit E	col	EXITUS	2021-02-18	4		103	Insertions, deletions and random SNPs	122	147361	369925	4018806	1	1	1	0	1	1	1	1	1	1		1	1	0	0	0	0	0	0	1	1	1	1	1	1	1	1	1	0	1	0	1
1400	2021-01-08	Sacco Milano	2021-01-13	2021-01-13	2021-01-16	ICU-Fiera unit B	inf	DISCHARGE	2021-03-17	5		18		107	110155	292841	4024856	1	1	1	1	1	1	1	1	1	1	1	1	1	0	0	0	0	0	0	1	1	1	1	1	1	1	1	1	1	1	1	1
1401	2020-12-23	Desenzano	2020-12-27	2020-12-28	2021-01-22	ICU-Fiera unit C	col	EXITUS	2021-01-24	3	3	5		109	160009	460443	4067972	1	1	1	1	1	1	1	1	1	1	1	0	0	0	0	0	0	0	0	0	0	0	0	0	0	0	0	0	1	1	0	1
1403	2021-01-11	Erba	2021-01-22	2021-01-23	2021-01-28	ICU-Fiera unit C	col	EXITUS	2021-03-05	1		70	Insertions, deletions and random SNPs	428	19513	97235	3856747	1	1	1	1	1	1	1	1	1	1	0	1	1	1	1	1	1	1	1	1	1	1	1	1	1	1	1	1	1	0	0	0
1423	2021-01-21	Humanitas	2021-01-23	2021-01-25	2021-02-18	ICU-Fiera unit D	inf	EXITUS		2		28	Insertions, deletions and random SNPs	518	19294	108026	4028327	1	1	1	1	1	1	1	1	1	1	1	1	1	0	0	0	0	0	0	1	1	1	1	1	1	1	1	1	1	0	0	0
1450	2021-03-21	Niguarda	2021-03-25	2021-03-26	2021-03-26	ICU-Fiera unit B	col	DISCHARGE	2021-03-30	3		35	Random SNPs	97	160009	460699	4069405	1	1	1	1	1	1	1	1	1	1	1	0	0	0	0	0	0	0	0	0	0	0	0	0	0	0	0	0	1	1	0	1
1482	2021-04-06	Varese	2021-04-23	2021-04-24	2021-04-27	ICU-Fiera unit C	col	DISCHARGE	2021-05-06	1		22	Random SNPs; Cluster with 1495	128	129073	292851	4031867	1	1	1	1	1	1	1	1	1	1	0	1	1	1	1	1	1	1	1	1	1	1	1	1	1	1	1	1	1	0	0	0
1495	2021-03-19	Garbagnate	2021-03-25	2021-03-26	2021-05-06	ICU-Fiera unit E	col	DISCHARGE	2021-05-11	1		22	Random SNPs; Cluster with 1482	122	129073	292791	4031708	1	1	1	1	1	1	1	1	1	1	0	1	1	1	1	1	1	1	1	1	1	1	1	1	1	1	1	1	1	0	0	0
1506	2021-05-14	San Gerardo	2021-05-18	2021-05-19	2021-05-19	ICU-Fiera unit B	col	DISCHARGE	2021-05-25	5		18		112	110155	292841	4007531	1	1	1	1	1	1	1	1	1	1	1	1	1	0	0	0	0	0	0	1	1	1	1	1	1	1	1	1	1	0	0	0
[truncated: 40 more columns]
